# Supplementary material for: Design and crystal structure of a native-like HIV-1 envelope trimer that engages multiple broadly neutralizing antibody precursors in vivo
Source: J Exp Med. 2017 Sep 4;214(9):2573–90. doi: 10.1084/jem.20161160 (PMC5584115; doi:10.1084/jem.20161160)
Supplement: Table S2 (Excel file) [file JEM_20161160_TableS2.xlsx]

## Sheet: Table S2
			mature	germline	mature	germline	mature	germline
			5 µg/mL	50 µg/mL	5 µg/mL	50 µg/mL	5 µg/mL	50 µg/mL
Clade	Isolate	Reference	%Neut	%Neut	%Neut	%Neut	%Neut	%Neut	156	157			160									169				173	174				178			181		183						188	189
																																												-	-	-	-	-	-
	D16928	unpublished	94±1	67±6	96±1	64±4	98±3	73±36	N	C	S	F	N	I	T	T	N	M	R	D	K	V	Q	K	E	Y	A	L	F	Y	K	L	D	V	I	P	I	D	K	D	N	N	N	T	S	-	-	-	-
	D12950	van den Kerkhof et al., 2014	82±1	55±11	95±1	51±1	94±8	91±5	N	C	S	F	N	I	T	T	S	M	R	D	K	V	Q	K	E	Y	A	L	F	Y	K	L	D	V	V	P	I	E	D	D	-	N	T	S	-	-	-	-	-
	H19829	van den Kerkhof et al., 2013	63±4	82±10	93±1	68±6	95±1	68±2	N	C	S	F	N	I	T	T	S	I	R	D	K	V	Q	K	E	Y	A	L	F	Y	K	L	D	I	V	P	I	D	D	D	N	N	T	S	N	Y	N	T	S
	H19793	Euler et al., 2010	78±2	56±12	83±7	55±24	75±6	65±18	N	C	S	F	N	I	T	T	N	I	R	D	K	V	Q	K	E	Y	A	L	F	Y	K	L	D	V	V	P	I	D	N	D	-	N	T	S	-	-	-	-	-
	H19463	JF910186	-4±16	67±6	25±8	48±6	62±2	56±3	N	C	S	F	N	I	T	T	S	T	R	D	K	M	Q	K	E	Y	A	L	F	Y	K	L	D	V	V	P	I	D	D	D	-	N	T	S	-	-	-	-	-
	D16916	van den Kerkhof et al., 2014	81±1	63±12	94±1	43±1	99±0	54±7	N	C	S	F	N	V	T	T	N	I	R	D	K	V	Q	K	E	Y	A	V	F	Y	K	L	D	L	V	P	I	K	N	D	T	D	-	S	-	-	-	-	-
	H18818	Euler et al., 2010	-5±12	56±12	16±8	50±16	53±5	46±2	N	C	S	F	K	V	T	T	S	I	R	D	K	V	Q	K	E	Y	A	L	F	Y	K	L	D	I	V	P	I	D	D	D	N	N	T	S	N	-	-	-	-
	D12910	unpublished	52±34	64±11	27±7	61±5	29±11	46±4	N	C	S	F	N	I	T	T	N	I	R	D	R	M	K	K	E	H	A	L	F	Y	K	L	D	V	I	P	I	E	D	D	N	A	N	N	T	S	S	N	T
	H11668	Euler et al., 2010	98±1	63±1	99±0	43±9	99±0	55±4	N	C	S	F	N	I	T	T	S	I	R	D	K	M	Q	K	E	Y	A	I	F	Y	K	L	D	I	V	P	I	D	N	T	S	N	T	S	-	-	-	-	-
	D18836	unpublished	51±11	60±1	90±1	27±7	100±0	52±7	N	C	S	F	N	V	T	T	N	I	R	D	K	V	Q	K	E	Y	A	L	F	Y	K	L	D	V	I	P	I	D	N	D	N	R	K	D	N	T	S	-	-
	H19474	Euler et al., 2011	80±6	63±14	83±2	41±4	94±0	46±3	N	C	S	F	N	I	T	T	S	I	R	D	K	V	Q	K	E	Y	A	L	F	Y	K	L	D	V	V	P	I	D	D	D	-	N	T	S	-	-	-	-	-
	D16936	unpublished	60±3	53±6	62±4	42±6	88±2	45±7	N	C	S	F	N	V	T	T	N	I	R	D	K	V	Q	K	E	Y	A	Y	F	Y	K	L	D	I	I	P	I	E	D	S	-	N	T	S	-	-	-	-	-
	D19761	unpublished	92±2	61±4	97±1	38±5	98±0	48±10	N	C	S	F	N	I	T	T	G	I	R	D	K	M	Q	K	E	Y	A	L	F	Y	K	F	D	V	I	P	I	E	N	E	-	T	T	S	-	-	-	-	-
B	H18877	Euler et al., 2010	30±3	59±14	97±0	36±7	98±0	42±3	N	C	S	F	N	I	T	T	S	I	R	D	K	V	Q	K	E	Y	A	L	F	Y	K	L	D	I	V	P	I	D	N	D	N	T	N	N	S	-	-	-	-
	H18969	EU744055	-2±2	58±13	8±15	26±11	24±2	37±5	N	C	S	F	K	V	T	T	S	L	R	D	K	-	K	K	E	Y	A	L	F	Y	R	L	D	I	V	P	I	D	D	D	-	N	N	S	-	-	-	-	-
	D16880	unpublished	70±1	51±20	94±1	33±16	95±1	28±6	N	C	S	F	N	I	T	T	S	L	R	D	K	V	K	R	E	Y	A	L	F	Y	K	L	D	V	V	P	I	E	N	S	D	N	T	S	-	-	-	-	-
	H19308	Euler et al., 2010	87±1	40±6	81±3	49±24	52±4	24±8	N	C	S	F	N	V	T	T	S	I	G	N	K	M	Q	K	E	Y	A	L	F	Y	K	L	D	V	V	P	I	D	N	T	S	-	-	-	-	-	-	-	-
	D18782	Euler et al., 2010	65±3	45±8	38±2	29±6	93±1	10±6	N	C	S	F	N	I	T	T	S	M	K	G	K	V	Q	K	E	Y	A	F	F	Y	N	L	D	V	I	P	I	D	N	T	S	-	-	-	-	-	-	-	-
	H19974	van den Kerkhof et al., 2013	91±1	-5±7	84±1	-6±21	95±0	16±5	N	C	S	F	N	I	T	T	S	V	R	D	K	M	Q	K	E	Y	A	T	F	Y	K	L	D	I	V	P	I	D	N	D	-	N	N	S	-	-	-	-	-
	H19961	van den Kerkhof et al., 2013	83±1	18±6	91±1	18±12	98±1	17±7	N	C	S	F	N	I	T	T	N	I	R	D	K	V	Q	K	V	Y	A	T	F	Y	K	L	D	I	V	P	I	D	D	K	T	N	N	N	N	T	N	Y	T
	H18814	Euler et al., 2010	91±1	29±0	97±0	25±1	99±0	20±5	N	C	S	F	N	I	T	T	G	I	R	D	K	L	Q	K	E	Y	A	L	F	Y	K	L	D	V	V	P	I	D	N	A	-	N	N	S	-	-	-	-	-
	H19329	Euler et al., 2010	91±1	7±14	90±1	8±3	62±0	21±10	N	C	S	F	N	V	T	T	T	I	R	N	K	R	Q	R	E	F	A	L	L	S	K	L	D	I	V	P	I	D	N	D	S	Y	-	S	-	-	-	-	-
	H19885	Euler et al., 2010	86±1	24±9	85±0	26±2	54±3	27±4	N	C	S	F	N	V	T	R	S	I	K	N	K	M	Q	K	E	Y	A	L	F	Y	K	M	D	V	M	P	I	D	N	D	-	N	T	S	-	-	-	-	-
	H18880	van den Kerkhof et al., 2013	29±12	16±7	94±0	1±5	99±0	3±11	N	C	S	F	N	I	T	T	S	I	R	D	K	V	K	Q	E	Y	A	L	F	Y	K	L	D	V	V	P	I	D	D	G	N	T	T	T	N	-	-	-	-
	H19507	van den Kerkhof et al., 2013	72±4	31±11	48±8	-35±21	94±0	14±10	N	C	S	F	N	I	T	T	S	R	G	D	K	V	R	K	D	Y	A	L	F	S	E	L	D	V	V	P	V	D	N	D	-	N	T	S	-	-	-	-	-
	H19792	JF910175	43±2	14±2	3±3	6±11	24±7	13±4	N	C	S	F	N	I	T	T	S	I	G	-	K	L	Q	K	E	Y	A	L	F	Y	K	L	D	V	V	P	I	D	N	D	S	-	-	-	-	-	-	-	-
	D16742	unpublished	7±14	36±4	7±3	31±5	-17±10	7±6	N	C	S	F	Y	I	T	T	S	M	K	D	K	M	Q	E	E	Y	A	L	F	Y	K	L	D	V	V	P	I	D	D	D	N	T	I	N	G	N	N	A	S
D/A	BL035	DQ208480	50±4	72±20	52±5	72±5	84±2	38±7	K	C	S	F	N	I	T	T	E	V	R	D	R	Q	K	K	V	H	A	L	F	Y	R	L	D	V	V	Q	I	N	E	S	N	S	S	S	N	S	S	Y	N
	Q23	AF004885	101±2	73±17	101±1	54±15	78±1	51±14	N	C	S	F	N	M	T	T	E	L	R	D	K	R	Q	K	V	Y	S	L	F	Y	R	L	D	I	V	P	I	N	E	N	Q	G	S	-	-	-	-	-	-
	BG505	DQ208458	99±1	39±10	98±0	28±4	89±3	21±4	N	C	S	F	N	M	T	T	E	L	R	D	K	K	Q	K	V	Y	S	L	F	Y	R	L	D	V	V	Q	I	N	E	N	Q	G	N	R	S	N	N	S	N
									N	C	S	F	N	M	T	T	E	L	R	D	K	R	Q	K	V	H	A	L	F	Y	K	L	D	I	V	P	I	N	E	N	Q	N	T	-	-	-	-	-	-
* Amino acids are grouped based on their side chain identities: blue, positively charged; red, negatively charged; purple, polar uncharged; green, hydrophobic; and yellow, cysteine, glycine and proline.
1. Residues with different side chain identity compared to the consensus are highlighted with a box colored according to their side chain identity.
ÆThe sequence from BG505 SOSIP.v4.1-GT1 is indicated with a black arrow.
				80-100 % neutralization
				50-79 % neutralization
				0-49 % neutralization
[truncated: 12 more columns]
