# Supplementary material for: Design and crystal structure of a native-like HIV-1 envelope trimer that engages multiple broadly neutralizing antibody precursors in vivo
Source: J Exp Med. 2017 Sep 4;214(9):2573–90. doi: 10.1084/jem.20161160 (PMC5584115; doi:10.1084/jem.20161160)
Supplement: Table S7 (Excel file) [file JEM_20161160_TableS7.xlsx]

## Sheet: Blad1
Table S7. SPR analysis of the germline and mature versions of the bNAbs to BG505 SOSIP.664 trimer variants.
Antibody	Version	Envelope Protein	kon1 (1/Ms)	koff1 (1/s)	kon2 (1/RUs)	koff2 (1/s)	Kd1 (nM)	Kd2 (RU)	Sm b
		BG505 SOSIP.664 a (n=2)	2.3 . 104± 4.6 . 103	7.0 . 10-3±3.2 . 10-4	4.7 . 10-5±3.9 . 10-6	1.3 . 10-3±2.8 . 10-4	3.2 . 102±78	27±3.7	0.44±7.0 . 10-2
	germline	BG505 SOSIP.v4.1 (n=3)	1.8 . 104± 2.9 . 103	5.9 . 10-3±7.4 . 10-4	4.4 . 10-5±4.1 . 10-6	6.1 . 10-4±2.3 . 10-4	3.6. 102±92	13±3.9	0.37±1.2 . 10-2
PG16		BG505 SOSIP.v4.1-GT1 (n=3)	3.5 . 104± 1.5 . 103	1.5 . 10-3±1.6 . 10-4	0.33±0.18	8.2 . 10-2±4.6 . 10-2	43±2.9	0.31±7.1 . 10-2	1.1±3.3 . 10-2
		BG505 SOSIP.664 a (n=3)	1.1 . 105± 4.4 . 103	2.6 . 10-3±2.6 . 10-4	3.4 . 103±1.8 . 103	6.5 . 102±4.3 . 102	24±2.9	0.17±3.6 . 10-2	1.3±2.3 . 10-2
	mature	BG505 SOSIP.v4.1 (n=2)	2.0 . 105± 7.5 . 103	1.8 . 10-4±1.2 . 10-5	4.2 . 10 -3±3.5 . 10-4	4.1 . 10 -2±2.9 . 10 -3	0.91±9.8 . 10-2	9.9±1.5	0.68±1.5 . 10-2
		BG505 SOSIP.v4.1-GT1 (n=5)	2.7 . 105± 1.3 . 104	7.4 . 10-5±1.0 . 10-5	2.0 . 10 -3±2.7 . 10-4	3.4 . 10 -3±4.7 . 10-4	0.28±4.4 . 10-2	1.8±0.34	0.84±9.5 . 10-2
		BG505 SOSIP.664 a (n=2)	No Binding
	germline	BG505 SOSIP.v4.1 (n=2)	No Binding
VRC01		BG505 SOSIP.v4.1-GT1 (n=2)	1.1 . 104± 4.0 . 102	4.7 . 10-3±5.2 . 10-4	7.2 . 10-3±3.7 . 10-3	0.11±5.8 . 10-2	4.5. 102±67	14±1.1	2.3±4.4 . 10-2
		BG505 SOSIP.664 a (n=3)	5.9 . 103± 5.3 . 102	< 10-5	3.5 . 10-4±1.2 . 10-4	1.8 . 10-2±7.9 . 10-3	< 10	49±8.0	2.2±7.5 . 10-2
	mature	BG505 SOSIP.v4.1 (n=3)	7.6 . 103± 1.0 . 103	< 10-5	1.8 . 10-4±3.4 . 10-5	6.4 . 10-3± 1.2 . 10-3	< 10	35±1.2	2.4±0
		BG505 SOSIP.v4.1-GT1 (n=3)	1.3 . 105± 4.7 . 103	< 10-5	8.4 . 10-4 ±3.9 . 10-4	3.7 . 10-4±1.3 . 10-5	< 0.1	7.5 . 10-2±0.46	3.2± 0.21
		BG505 SOSIP.664 (n=2)	No Binding
	germline	BG505 SOSIP.v4.1 (n=2)	No Binding
3BNC60		BG505 SOSIP.v4.1-GT1 (n=2)	Weak binding (16RU at 3µM)
		BG505 SOSIP.664 (n=3)	1.6 . 104±8.1 . 102	< 10-5	1.1 . 10 -3±3.8 . 10-4	8.4. 10 -2±2.1 . 10-2	< 1	81±7.7	2.2±6.6 . 10-2
	mature	BG505 SOSIP.v4.1 (n=2)	1.2 . 104±3.5 . 102	< 10-5	2.4 . 10 -4±3.5 . 10-5	2.2 . 10 -2±0	< 1	95±14	2.1±5.2 . 10-2
		BG505 SOSIP.v4.1-GT1 (n=4)	1.7 . 105±8.7 . 103	< 10-5	1.6 . 10 -4±4.1 . 10-5	1.3 . 10 -3±3.5 . 10-4	< 0.1	10±3.5	2.5±0
		BG505 SOSIP.664 (n=2)	No Binding
	germline	BG505 SOSIP.v4.1 (n=2)	No Binding
CH103		BG505 SOSIP.v4.1-GT1 (n=2)	Weak binding (67RU at 3µM)
		BG505 SOSIP.664 (n=2)	2.2 . 103±1.2 . 102	< 10-5	2.6 . 10 -4±7.0 . 10-6	2.8. 10 -3±0	< 10	11±0.29	1.2±0
	mature	BG505 SOSIP.v4.1 (n=2)	2.8 . 103±4.5 . 102	< 10-5	3.3 . 10 -4±6.7 . 10-5	5.0. 10 -3±1.7 . 10 -3	< 10	17±8.4	1.0±0
		BG505 SOSIP.v4.1-GT1 (n=2)	3.2 . 104 ± 1.2 . 103	< 10-5	1.7 . 10 -3±3.0 . 10-4	0.11±1.4 . 10-2	< 1	59±1.9	3.4±0
		BG505 SOSIP.664 (n=1)	No Binding
	germline	BG505 SOSIP.v4.1 (n=1)	No Binding
1NC9		BG505 SOSIP.v4.1-GT1 (n=1)	No Binding
		BG505 SOSIP.664 (n=1)	4.6 . 103	1.3 . 10-4	5.8 . 10 -4	4.0. 10 -2	30	68	2.2
	mature	BG505 SOSIP.v4.1 (n=1)	5.4 . 103	1.9 . 10-4	1.4 . 10 -3	6.9. 10 -2	37	49	2.1
		BG505 SOSIP.v4.1-GT1 (n=1)	8.3 . 104	6.9 . 10-3	1.6 . 10 -3	6.3 . 10 -3	83	4.0	3.1
		BG505 SOSIP.664 (n=2)	No Binding
	germline	BG505 SOSIP.v4.1 (n=2)	No Binding
PGT121		BG505 SOSIP.v4.1-GT1 (n=2)	No Binding
		BG505 SOSIP.664 (n=2)	2.2 . 103±5.0	< 10-5	1.1 . 10 -4±9.8 . 10-6	1.1. 10 -2±3.0 . 10-4	< 10	1.0 . 102±12	2.4±8.1 . 10-3
	mature	BG505 SOSIP.v4.1 (n=2)	2.0 . 103±4.2 . 102	< 10-5	2.5 . 10 -4±1.4 . 10-4	4.1. 10 -3±1.6 . 10-3	< 10	29±23	3.0±0
		BG505 SOSIP.v4.1-GT1 (n=2)	2.3 . 103±2.8 . 102	< 10-5	2.9 . 10 -4±1.7 . 10-4	2.7 . 10 -3±1.3 . 10-3	< 10	19±16	3.4±0.45
All tabulated values are the means ± s.e.m. of n independent experiments.
a Data previously published in Sliepen et al., 2015.
b We emphasize that the SPR-derived stoichiometries are extrapolated approximations because of uncertainties stemming partly from the bivalent model, partly from the fresh immobilization of trimer in every cycle (albeit with low variation mean RL = 530, SD=13, SEM= ); because of the latter, the Sm values are calculated from the most significant local Rmax fits (highest T value) for top three conc…
